# Supplementary material for: A Retrospective Analysis of Chemical Constituents in Regulated and Unregulated E-Cigarette Liquids
Source: Front Chem. 2021 Oct 28;9:752342. doi: 10.3389/fchem.2021.752342 (PMC8581558; doi:10.3389/fchem.2021.752342)
Supplement: Supplementary file 2 [file DataSheet2.xlsx]

## Sheet: Appendix B. Transitions
	Appendix B. Cannabinoid Transitions.
	Analyte	Transition	Q1 Prebias (V)	CE	Q3 Prebias (V)
	CBG	317>123	-16	-32	-24
		317>193	-15	-20	-12
	CBN	311>223	-30	-21	-23
		311>241	-15	-20	-11
	CBD / d9-THC / d8-THC / CBC	315>123	-16	-33	-23
		315>193	-11	-24	-12
		315>259	-16	-20	-17
	THCV/CBDV	287>165	-14	-23	-30
		287>231	-14	-19	-15
	CBD-d3 / THC-d3	318>126	-16	-33	-23
		318>196	-11	-24	-12
		318>262	-16	-20	-17
	CBN-d3	314>241	-15	-20	-11
		314>223	-30	-21	-23
	THCA / CBDA	359>219	-30	-39	-23
		359>341	-15	-17	-11

## Sheet: Appendix C - Compound list
Appendix C. Working Database of Chemicals Identified in Products through Screening, with Detection Frequency.
Compound	Hazard class	Uses	Detection Frequency
(3S,3aS,6R,7R,9aS)-1,1,7-Trimethyldecahydro-3a,7-methanocyclopenta[8]annulene-3,6-diol		aka - Clovanediol: a natural product found in cloves and other plant species.	2
1-(Nonanoyloxy)-3-(octanoyloxy)propan-2-yl decanoate			3
1,1'-Dimethyldiethylene glycol		produced as a byproduct or coproduct of the manufacture of propylene glycol	64
1,2,3,4-Butanetetrol, [S-(R*,R*)]-	Irritant	aka - Erythrite; a members of the sugar alcohols	1
1,2,3-Butanetriol	Irritant		1
1,2-Cyclopentanedione, 3-methyl-		aka - maple lactone; organoleptic/flavorant; similar to Corylone	2
1,2-Dicaprin		aka - 1,2-Didecanoylglycerol; a diglyceride	2
1,2-Ethanediol, diacetate	Irritant, Health Hazard	aka - ethylene glycol diacetate; a solvent; used in manufacturing of perfumes, printink ink, lacquers and resins; has a mild pleasant odor	1
1,2-Propanediol Butyrate Ester			1
1,2-Propanediol, 3-methoxy-			2
1,3-Dicaprin		aka - 1,3-Didecanoylglycerol; a diacylglycerol	1
1,3-Dioxolane, 2-(4-methoxyphenyl)-4-methyl-		aka - anisaldehyde propylene glycol acetal; organoleptic/flavorant	1
1,3-Dioxolane, 2,2,4-trimethyl-	Flammable, Corrosive, Irritant	aka - propylene glycol acetone ketal; a flavorant	1
1,3-Propanediol	Irritant	used as a solvent	4
1,4-Dimethoxybenzene		a flavorant	1
1,4-Dioxan-2-ol			1
1,6-Anhydro-.beta.-d-talopyranose		anyhdro sugar	3
1,6-Dibenzofurandiol,5a,6,7, 8,9, 9a-he1ahydro-6-methyl-9-(1-methylethenyl)-3-pentyl-, (5a.alpha.,6.alpha.,9.alpha.,9a.alpha.)-		aka - Cannabielsoin: identified as a novel metabolite of CBD	10
13-Docosenamide, (Z)-	Irritant	aka - Erucamide; "indirect food additive"; opacifying agent; causes reduced mobility and slightly lessened awareness in rats,	54
1-Dodecanol	Irritant, Environmental Hazard	organoleptic/flavorant; used in detergents, lubricants, pesticides, and pharmaceuticals	1
1-Hexadecanol	Irritant, Environmental Hazard	organoleptic/flavorant; an opacifier, emulsifier, and thickening agent	1
1-Hydroxy-3-(octanoyloxy)propan-2-yl decanoate		aka - Caprylic Capric Triglyceride: are a specialized esterification of Coconut Oil: a MCT	1
1-Monoacetin	Irritant	aka - Glycerol monoacetate: used for production of tanning leather and dye. It is also used as a solvent.	2
1-Phenylethyl acetate		aka - Gardenol; organoleptic/flavorant	1
2-(4a,8-Dimethyl-2,3,4,5,6,8a-hexahydro-1H-naphthalen-2-yl)propan-2-ol		aka - 3-Eudesmen-11-ol	3
2(4H)-Benzofuranone, 5,6,7,7a-tetrahydro-3,6-dimethyl-	Irritant	aka - Mint lactone	4
2-(Decanoyloxy)-3-(octanoyloxy)propyl benzoate			3
2-(Decanoyloxy)propane-1,3-diyl dioctanoate		aka - glyceryl 2-caprate dicaprylate	5
2-(Nonanoyloxy)propane-1,3-diyl dioctanoate			3
2-(Octanoyloxy)propane-1,3-diyl bis(decanoate)		aka - glyceryl 2-caprylate dicaprate	4
2,2-Dimethyl-1,3-dioxolane-4-methanol	Irritant		1
2,2'-Oxydipropanol	Irritant		2
2,3-Dimethylpyrazine	Flammable, Irritant	Organoleptic/flavorant	2
2,4-Decadienal, (E,Z)-		Organoleptic/flavorant	1
2,5-Dimethylfuran-3,4(2H,5H)-dione			4
2-Acetylpyridine	Irritant		1
2-Butanol, 1-methoxy	Flammable		15
2-Butene-1-one, 1-(2,6,6-trimethyl-1-cyclohexen-1-yl)-		flavorant; found in tobacco related products	8
2-Decanol	Irritant		1
2-Ethoxy-5-propenylphenol	Irritant	a flavorant	1
2-ethyl-3-methylpyrazine	Flammable, Irritant	flavorant	1
2-Hexen-1-ol	Flammable, Irritant	organoleptic/flavorant	1
2-Hydroxycinnamic acid	Acute toxic, Irritant	organoleptic/flavorant; helps emulsify other components	1
2-Methylbutanoic acid	Corrosive, Irritant	Organoleptic/Flavorant	1
3-(2,4-Dimethoxybenzylidene)anabaseine		aka - GTS-21; a novel, small-molecule, orally active and selective alpha-7 nicotinic acetylcholine (nACh) receptor agonist	1
3-(Benzoyloxy)propane-1,2-diyl dioctanoate			3
3-(Octanoyloxy)propane-1,2-diyl bis(decanoate)		aka - glyceryl 1-caprylate dicaprate	2
3-Hexen-1-ol	Flammable, Irritant	aka - leaf alcohol; organoleptic/flavorant	8
3-Hexen-1-ol, acetate, (Z)-	Flammable	organoleptic/flavorant	2
3-Hexen-1-ol, propanoate, (Z)-	Irritant	organoleptic/flavorant	1
3-Hydroxybenzoic acid	Irritant	Organoleptic/flavorant; intermediate in the synthesis of plasticisers, resins, pharmaceuticals, etc.	1
3-Methoxy-1,2-propanediol		aka - Glycerin-.alpha.-monomethyl ether; used in cosmetics/hair conditioner	2
3-Methylcyclopentane-1,2-dione		Organoleptic/flavorant	1
3-Octanol	Irritant	found in various foodstuffs and alcoholic beverages; a flavorant	1
4-(4-Hydroxyphenyl)-2-butanone	Irritant	aka - Raspberry ketone; organoleptic/flavorant	43
4-(4-Hydroxyphenyl)-2-butanone propylene glycol		aka- Raspberry Ketone Propylene Glycol; a flavorant/PG adduct	36
4-Carvomenthol	Irritant	an isomer of 4-terpineol; organoleptic/flavorant	1
4-Fluoroisocathinone		structurally mimics substituted cathinones and phenethylamines but avoids current legal issues by being neither a cathinone nor a phenethylamine	2
4F-MDMB-Binaca		aka - 4F-MDMB-BUTICANA or 4F-ADB; synthetic cannabinoid	1
4-Hexen-1-ol, acetate			1
4-Hydroxybenzoic acid	Corrosive, Irritant	Organoleptic/flavorant; preservative	1
4-Methoxybenzaldehyde	Irritant	aka - anisaldehyde; organoleptic/flavorant	2
4-Methoxybenzyl alcohol	Corrosive, Irritant	aka - anise alcohol; organoleptic/flavorant	3
4-Terpineol	Irritant	primary constituent of tea tree oil; organoleptic/flavorant; antibacterial agent; antioxidant; anti-inflammatory	1
5F-ADB	Irritant	aka - 5F-MDMB-PINACA or 5F-ADB-PINACA; synthetic cannabinoid	4
5F-EDMB-PINACA		Synthetic cannabinoid; DEA schedule 1 controlled substance	1
5-Heptenal, 2,6-dimethyl-	Flammable	organoleptic/flavorant	3
5-Hydroxymethylfurfural	Irritant	generated in sugar-containing foods during storage/cooking	2
6-Methyl-5-hepten-2-one	Flammable, Irritant	aka - Sulcatone; volatile oil component of citronella/lemon-grass/palmarosa oil; organoleptic/flavorant	1
6-Methylcoumarin	Irritant	a coumarin; organoleptic/flavorant	3
7-(2-Hydroxypropan-2-yl)-1,4a-dimethyldecahydronaphthalen-1-ol			1
9-Octadecenamide, (Z)-	Irritant	aka - Oleamide; fatty amide derived from oleic acid; potential medical treatment for mood and sleep disorders, and cannabinoid-regulated depression; induces physiological sleep; often found in "spice" products	4
Acetophenone	Irritant	colorless liquid with a sweet pungent taste and odor resembling the odor of oranges; mild irritant to skin and eyes; vapors can be narcotic in high concentrations; a flavorant, solvent, polymerization catalyst	1
Acetylanisole	Irritant	aka - 4'-Methoxyacetophenone; organoleptic/flavorant	1
Acetyleugenol	Irritant	organoleptic/flavorant	1
Acetylfuran	Acute Toxic, Irritant	Organoleptic/Flavorant	1
Acetylpyrazine	Irritant	organoleptic/flavorant	7
Alatrolactic acid			2
Allyl caproate	Acute Toxic, Irritant, Environmental Hazard	aka - allyl hexanoate; Organoleptic/flavorant	4
Allyl cyclohexylpropionate	Irritant, Environmental Hazard	Organoleptic/flavorant	1
Allyl heptylate	Acute Toxic, Irritant, Health Hazard, Environmental Hazard	Organoleptic/flavorant	1
Allyl nicotinate			1
Ambrox		diterpenoid; organoleptic/flavorant	1
Amyl butyrate	Flammable	Organoleptic/flavorant	1
Amyl cinnamaldehyde		Organoleptic/flavorant	2
Amyl isobutyrate		Organoleptic/flavorant	1
Amyl isovalerate		Organoleptic/flavorant	1
Anabasine		Minor tobacco alkaloid	3
Anatabine		Minor tobacco alkaloid	6
Anethole	Irritant	Organoleptic/flavorant	2
Apomorphine	Acute Toxic, Irritant, Health Hazard	Used as an alpha-adrenergic drug, a serotoneric drug, a dopamine agonist, and an emetic	1
Auraptene		a member of coumarins and a monoterpenoid; isolated from several edible fruits and vegetables and exhibits a variety of therapeutic properties	1
Benzaldehyde	Irritant	Organoleptic/flavorant; used as a preservative and a solvent	4
Benzaldehyde propylene glycol acetal		Organoleptic/flavorant; stabilizer for aspartame in gum	4
Benzoic acid	Corrosive, Irritant, Health Hazard	food preservative; often used in e-liquids that use nic salts	48
Benzophenone	Health Hazard, Environmental Hazard	organoleptic/flavorant; used to prevent UV light from damaging scents and colors	1
Benzothiazole	Acute Toxic, Irritant	organoleptic/flavorant; anticancer, anti-inflammatory, antimicrobial, antiviral, antimalarial, and anticonvulsant effects	3
Benzyl Acetate	Irritant, Health Hazard	organoleptic/flavorant	6
Benzyl alcohol	Irritant	organoleptic/flavorant; preservative; solvent; used as a local anesthetic; viscosity-decreasing agent	42
Benzyl Benzoate	Irritant, Environmental Hazard	organoleptic/flavorant; used as a scabicide/acaricide, a solvent	8
Benzyl butyrate		organoleptic/flavorant	1
Benzyl cinnamate	Irritant, Environmental Hazard	Organoleptic/flavorant	2
Benzyl phenylacetate		Organoleptic/flavorant	2
Benzyl valerate		Organoleptic/flavorant	1
Bergamotene		sesquiterpene; found in essential oils; organoleptic	1
Bisabolol	Irritant, Environmental Hazard	aka - Levomenol; sesquiterpene alcohol; found in fats and essential oils of aromatic plants like cannabis; anti-inflammatory and antinociceptive activity	9
Bisphenol A	Irritant	used to make plastics	2
Borneol	Flammable	bicyclic monoterpene; organoleptic; analgesic, neuroprotective, antioxidant, antimicrobial properties	4
Bornyl acetate		monoterpene alcohol	1
Butylated Hydroxytoluene	Environmental Hazard	widely used synthetic antioxidant	1
Caffeine	Irritant	CNS stimulant; anti-inflammatory and legal psychoactive that alters fatigue, mood, alertness, motor reaction time, vascular hemodynamics, and pain sensation	8
Campesterol	Irritant	a steroid derivative that is the simplest sterol	1
Cannabichromene (CBC)		non-psychoactive phytocannabinoid; Schedule 1 compound	2
Cannabicitran (CBT)		phtyocannabinoid; decreases intraocular pressure	9
Cannabicoumaronone			2
Cannabicyclol (CBL)		phytocannabinoid	5
Cannabidiol (CBD)	Acute Toxic, Irritant, Health Hazard	active phytocannabinoid in Cannabis, but not psychoactive; analgesic, anticonvulsant, muscle relaxant, anxiolytic, anti-inflammatory, antineoplastic and chemopreventative activities; also exerts anti-proliferative, anti-angiogenic, and pro-apoptic activity; thought to potentiate effects of THC	30
Cannabidivarin (CBDV)		non-psychoactive phytocannabinoid regarded as an impurity in commercial CBD formulations; anticonvulsant/anti-epileptic activity	9
Cannabigerol (CBG)		monoterpenoid/phtyocannabinoid	10
Cannabinol (CBN)	Irritant, Health Hazard	Non-psychoactive phytocannabinoid degredation product of THC; potential antibacterial, neuroprotectant, appetite stimulator, anti-inflammatory activity	9
Capric acid	Irritant	aka - decanoic acid; MCT found in coconut and plam kernel oil; used to make esters for perfumes and fruit flavors, intermediate for food-grade additives; has a role as an antibacterial agent, an anti-inflammatory agent, a human metabolite, a volatile oil component, a plant metabolite and an algal metabolite	5
Caproic acid	Corrosive, Acute Toxic	aka - Hexanoic acid; Organoleptic/flavorant; surfactant; emulsifier	2
Caprylic acid	Corrosive	An MCT; Caprylic acid is a medium-chain fatty acid that is found in palm oil, coconut oil, and the milk of humans and bovines. Caprylic acid is taken by mouth for epilepsy, tremors, renal failure, digestive disorders, and leakage of a body fluid (chyle) into the space between the lungs and chest wall.	1
Carvone	Irritant	aka spearmint oil; monoterpenoid; organoleptic/flavorant; a botanical anti-fungal agent; used to treat digestive/respiratory illnesses	6
Carvone oxide, cis-	Irritant		1
Caryophyllene	Irritant, Health Hazard	sesquiterpene; found in essential oils; organoleptic; role as a non-steroidal anti-inflammatory drug	10
Caryophyllene oxide	Irritant, Environmental Hazard		6
Cedrol	Environmental Hazard	sesquiterpene alcohol; organoleptic	2
Cholesterol			1
Cinnamaldehyde	Irritant	organoleptic/flavorant; used as a fungicide; skin irritant when concentrated - toxic in large doses	1
Cinnamyl cinnamate		organoleptic/flavorant	4
cis-3-Hexenyl isobutyrate		found in herbs/spices/spearmint oil; organoleptic/flavorant	1
cis-3-Hexenyl valerate		found in herbs/spices; organoleptic/flavorant	1
cis-6-Nonenol		organoleptic/flavorant	1
cis-Geraniol	Corrosive, Irritant	aka - Nerol; monoterpene found in essential oils; organoleptic	2
Citral	Irritant	aka - Geranial; a monoterpenoid; organoleptic; toxic to ingest	1
Citronellol acetate	Irritant, Environmental Hazard	monoterpenoid; organoleptic/flavorant	1
Copaene	Health Hazard	sesquiterpene found in various plants; antiproliferative, antioxidant properties	1
Corylone		aka - maple lactone;	4
Corynoxine	Acute Toxic	an indole alkaloid; neuroprotective activity	2
Cotinine	Irritant	alkaloid found in tobacco and is also the predominant metabolite of nicotine; urrently being studied as a treatment for depression, PTSD, schizophrenia, Alzheimer's disease and Parkinson's disease	41
Cyclamen aldehyde	Irritant, Health Hazard, Environmental Hazard	Organoleptic/flavorant, used in cosmetics	1
Cycloartenol		a pentacyclic triterpenoid	1
Cyclohexanecarboxamide, N-ethyl-5-methyl-2-(1-methylethyl)-		organoleptic/flavorant	3
Decaethylene glycol		PEG	2
Decanoic acid, 2-hydroxy-3-[(1-oxooctyl)oxy]propyl ester		aka Glyceryl 2-caprate-1-caprylate	2
delta-Decalactone		Found in various foodstuffs and lavendar oil; organoleptic/flavorant	13
delta-Dodecalactone		found in various foodstuff and alcoholic beverages; organoleptic/flavorant	10
Dextromethorphan (DXM)	Acute Toxic	active ingredient in cough medicine; strucural similarity to codeine and morphine	1
Diethyl decanedioate	Environmental Hazard	Organoleptic/flavorant; emollient	1
Diethyl pthalate	Irritant	Makes plastics more flexible	1
Diethyltoluamide	Irritant	aka - DEET; used in insect repellants	1
Diglycerol	Irritant	an alkylglycerol	1
Dimethyl anthranilate		found in citrus as a constituent of peel oil; a flavorant	1
DL-xylitol, 1-benzoate			4
Dodecaethylene glycol		PEG	1
EMB-FUBINACA		aka - AEB-FUBINACA, FUB-AEB; synthetic cannabinoid	1
Erucylamide	Irritant		4
Estragole	Irritant, Health Hazard	volatile compound found in oils of various plants; organoleptic/flavorant; diverse biological activites	1
Ethanol	Flammable	solvent/preservative; bactericidal activity/topical disinfectant; CNS depressant	80
Ethyl 3-hydroxybutyrate	Flammable	starting material for production of numerous biologically active compounds	1
Ethyl butyrate	Flammable	Organoleptic/flavorant; found in tobacco; used as a solvent	6
Ethyl caprate		aka - ethyl decanoate; Organoleptic/flavorant	2
Ethyl caprylate		aka - ethyl octanoate; organoleptic/flavorant; constituent of plant oils	2
Ethyl hexanoate	Flammable	aka - ethyl caproate or hexanoic acid, ethyl ester; found in foodstuffs and alcoholic beverages; organoleptic/flavorant	6
Ethyl hexyl benzoate	Health Hazard	organoleptic/flavorant; used in cosmetics	1
Ethyl Isovalerate	Flammable, Irritant	Organoleptic/flavorant; may irritate skin and eyes	6
Ethyl maltol	Irritant	Organoleptic/flavorant	53
Ethyl methylphenylglycidate	Irritant, Environmental Hazard	aka - Strawberry aldehyde; organoleptic	7
Ethyl myristate		organoleptic/flavorant; emulsifier; solvent	1
Ethyl nonanoate		aka - Wine ether; a flavorant	1
Ethyl palmitate		Organoleptic/flavorant; emollient	1
Ethyl phenylacetate		Organoleptic/flavorant	1
Ethyl vanillin	Irritant	Organoleptic/flavorant; more intense than vanillin; antioxidant	39
Ethyl α-acetylcinnamate		Flavorant	1
Ethylene glycol monobenzoate	Irritant		1
Eucalyptol	Flammable, Irritant, Health Hazard, Environmental Hazard	bicyclic monoterpene; organoleptic/flavorant; anti-inflammatory, decongestant, antinociceptive properties	4
Eugenol	Irritant	aka - clove oil; organoleptic/flavorant; used to treat toothache/gastrointestinal/respiratory complaints	3
Farnesol	Irritant	organoleptic; extracted from oils of plants	1
Fenchol	Irritant	monoterpenoid; organoleptic/flavorant	2
Folione	Irritant	flavorant	1
FUB-AMB	Irritant	aka - AMB-FUBINACA, MMB-FUBINACA; synthetic cannabinoid	1
Fucosterol		has a role as a metabolite, an antioxidant and a hepatoprotective agent. It is a 3beta-sterol	1
Furaneol	Irritant	Organoleptic/Flavorant	2
Geraniol	Corrosive, Irritant	monoterpene alcohol; organoleptic/flavorant; insecticide, antioxidant, anti-inflammatory, anticancer, and antimicrobial properties	4
Geranyl acetate	Irritant, Environmental Hazard	monoterpene; organoleptic/flavorant; diverse biological activity	17
Glycerin		aka - 1,2,3-propanetriol; used as a sweetener and humectant; component of triglycerides	178
Glycerin 1-monolaurate	Irritant	aka - 1-Monolaurin; a monoglyceride	1
Glycerin, 1,2-dicaprylate			5
Glycerol 1,2-diacetate		aka - 1,2,3-Propanetriol, diacetate; a solvent	8
Glycerol triacetate		aka - triacetin; a triglyceride; solvent, fuel additive, adjuvant, food additive carrier, emulsifier, and humectant; antifungal; organoleptic/flavorant	11
Glycerol tricaprate		aka - Tricaprin; major component of MCT oils	4
Glycerol tricaprylate		aka - Tricaprylin; a triglyceride; used as a fragrance ingredient, solvent, and an emollient; anticonvulsant	6
Glycerol trilaurate		aka - Trilaurin; a triglyceride	1
Glyceryl monostearate		a monoglyceride; the glycerol ester of stearic acid; commonly used as an emulsifier in foods.	2
Glyceryl-2-caprate		a 2-monoglyceride	1
Glyceryl-2-palmitate		a 2-monoglyceride	3
Guaiol	Irritant	sesquiterpene alcohol; antiproliferative, pro-autophagic, insect repellant, and insecticidal activities; organoleptic	4
Guanosine	Acute Toxic	a purine nucleoside essential for metabolism	1
Hedione		organoleptic	4
Heliotropin	Irritant	Organoleptic/flavorant	4
Heliotropin propylene glycol acetal	Irritant		4
Hemineurine	Irritant	Organoleptic/Flavorant	3
Heptaethylene glycol		PEG	1
Hexaethylene glycol		PEG	1
Hexahydrofarnesyl acetone	Environmental Hazard		1
Hexyl acetate	Environmental Hazard	found in alcoholic beverages, wines, and other food; used in fruit essences and aroma concentrates; used as a solvent and propellant in aerosols	3
Hexyl caprylate		aka - hexyl octanoate; a flavorant	1
Humulene	Irritant, Health Hazard	a sesquiterpene; an isomer of caryophyllene; found in hops, cannabis, sage, ginseng; anti-inflammatory, antibacterial	6
Hydrocoumarin	Irritant	Flavorant	1
Isoamyl acetate	Flammable	aka Banana oil; Organoleptic/flavorant	6
Isoamyl isobutanoate	Flammable	Organoleptic/flavorant	2
Isoamyl isovalerate	Environmental Hazard	found in foodstuffs and alcoholic beverages; organoleptic/flavorant	3
Isoauraptene		monoterpene coumarin ether; first isolated from citrus	1
Isoeugenyl acetate		Flavorant	1
Isomenthol acetate			1
Isonicotinic acid propyl ester			1
Isophorone	Irritant, Health Hazard	used as a solvent and in pesticides; irritates skin and eyes; toxic by ingestion	2
Isopregol	Irritant	found in essential oils; a flavorant	1
Isoterpinolene		a menthane monoterpenoid	1
Isovanillin	Irritant	Organoleptic/flavorant	2
Juniper Camphor		a sesquiterpenoid;	4
Lactic acid	Corrosive, Irritant	used as a food preservative	48
Lavandulol Acetate		acetate of Lavandulol (a monoterpene in essential oils); organoleptic	1
Levomenthol	Irritant	isomer of menthol; organoleptic/flavorant	3
Levulinic acid	Irritant	organoleptic/flavorant; straight chain fatty acid	2
Limonene	Flammable, Corrosive, Irritant, Health Hazard, Environmental Hazard	cyclic monoterpene; major component of oil in citris peels; flavorant; anticancer, antimicrobial, antioxidant, anti-inflammatory, and chemoprotective properties	7
Limonene-1,2-diol		organoleptic/flavorant; monoterpenoid	1
Linalool	Irritant	common cannabis monoterpene alcohol and also found in lavender; organoleptic; found to decrease plasma triglyceride concentrations, molluscicidal and larvicidal effects, reduces macrophages and neutrophils in BAL fluid; antidepressant-like activity	12
Linalool tetrahydride	Irritant	a tertiary alcohol; a flavorant	2
Linoleic acid	Corrosive, Environmental Hazard	Linoleic acid is a polyunsaturated essential fatty acid found mostly in plant oils	1
Linoleic acid, methyl ester		aka - methyl linoleate; part of a mixture used as a flavorant	3
l-Menthone	Irritant	found in herbs, spices, essential oils; organoleptic/flavorant	1
Maltol	Irritant	organoleptic/flavorant	24
MDMB-FUBINACA		Schedule 1 synthetic cannabinoid	3
Menthol	Irritant	monoterpene alcohol made synthetically or obtained from mint oils; organoleptic/flavorant; local analgesic/anesthetic properties	33
Menthol carboxamide		organoleptic/flavorant	1
Menthone	Irritant	organoleptic/flavorant	1
Menthyl formate		organoleptic/flavorant	1
Methoxymethylpyrazine		organoleptic/flavorant	1
Methoxypropiophenone	Flammable, Irritant	organoleptic	1
Methyl anthranilate	Irritant	Organoleptic/flavorant	3
Methyl benzoate	Irritant	Found in various plants; used as a flavorant; may irritate skin, eyes, and mucous membranes	3
Methyl caprate	Environmental Hazard	aka - methyl decanoate; flavorant	3
Methyl caprylate	Irritant	aka - methyl octanoate; found in various fruits and chinese cinnamon; flavorant	2
Methyl Cinnamate	Irritant	Organoleptic/flavorant	35
Methyl elaidate			1
Methyl glucose			4
Methyl isohexadecanoate			1
Methyl lactate	Flammable, Irritant		1
Methyl laurate	Environmental Hazard	aka - methyl dodecanoate; found in alcoholic beverages, fruits, cheeses, other foodstuffs; a flavorant	1
Methyl nicotinate	Irritant	found in various fruits, alcoholic beverages, coffee, roasted peanuts; a flavorant; active ingredient for rubefacient OTC formulas for muscle and joint pain	2
Methyl palmitate	Irritant	aka - Hexadecanoic acid, methyl ester; flavorant	12
Methyl salicylate	Irritant	aka - wintergreen oil; methyl ester of salicylic acid; organoleptic/flavorant; used as an antiseptic in mouthwash, a rubefacient and analgesic	2
Methyl stearate	Toxic	Organoleptic/Flavorant; emollient; "when heated to decomp. emits toxic fumes"	9
Methylisoeugenol	Irritant	a phenylpropanoid, the methyl ether of isoeugenol; found in essential oils; organoleptic/flavorant	1
MFUBINAC		Synthetic cannabinoid	1
Mitragynine		a major component of kratom that acts via opioid receptors; stimulatory, antinociceptive, and opiate-like effets	4
MMB-FUBICA		aka - AMB-FUBICA; synthetic cannabinoid	1
Myosmine	Irritant	Minor tobacco alkaloid	15
N-Acetyl-4-(2',3'-dihydroxypropoxy)phenylacetamide			2
Nerolidol	Irritant, Environmental Hazard	sesquiterpene found in various plants; organoleptic; antioxidant, anthelmintic, antinociceptive, and anti-inflammatory properties	6
Nicotine	Acute Toxic, Environmental Hazard	highly addictive CNS stimulant with many side effects; major component of cigarettes and often added to e-liquids	149
Nicotyrine	Irritant	alkaloid metabolite of nicotine	7
Nonaethylene glycol	Irritant	PEG	1
Nootkatone	Irritant	Organoleptic/flavorant; sesquiterpenoid; used in biocides	1
Nuciferine	Acute Toxic	alkaloid of Blue Lotus	1
Octadecanoic acid	Irritant	aka - Stearic acid; found in various animal/plant fats; major component of cocoa/shea butter; organoleptic; used in cosmetics, lubricants, pharmaceuticals	11
Octaethylene glycol		PEG	2
Olivetol	Irritant	a precursor in various syntheses of tetrahydrocannabinol; because it binds with CB1 receptors like THC but is "smaller and stickier", people are claiming it can be used like Narcan for cannabis - helping to reduce a "raging high"	8
Osthole		a member of coumarins and a botanical anti-fungal agent; used in traditional medicine	1
Oxalic acid, butyl 1-menthyl ester			1
Palmitic Acid	Irritant	a.k.a. Hexadecanoic acid. Most common saturated fatty acid found in animals, plants and microorganisms; major component of palm oil	32
Palmitic acid .beta.-monoglyceride		a 2-monoglyceride	1
Paynantheine		a major alkaloid found in kratom; throught to have cardiotoxic effects	2
p-Benzoyltoluene	Irritant		1
p-Camphorene		found in alcoholic beverages; a constituent of hops and lemongrass	1
p-Cymen-8-ol		organoleptic/flavorant	2
Pentadecyl acrylate			1
Pentaethylene glycol	Irritant	PEG	2
Phenol, 2,4,6-tris(1-phenylethyl)	Irritant, Environmental Hazard		1
Phenylethyl alcohol	Irritant	organoleptic/flavorant; found in almond and ylang-ylang oil; structurally related to ethanol	1
Phytol	Irritant, Environmental Hazard	a diterpene alcohol from the degradation of chlorophyll; used in the synthesis of Vitamins E and K; sedative and anxiolytic effects	3
Piperitenone	Irritant	monoterpene found in various plants; flavorant; antioxidant activity	1
Polypropylene glycol		food additive with a mild sweet odor	1
Propyl hexanoate	Flammable	found in various fruits, cheeses and alcohols; flavorant	1
Propyl isovalerate	Flammable	Organoleptic/flavorant	1
Propylene glycol		Humectant	172
Propylene glycol, 1-acetate			37
Propylene glycol, 2-acetate			11
Quinic acid	Irritant	found in chinchona bark and other plants	4
Selin-6-en-4-alpha-ol			1
Selina-3,7(11)-diene		aka - 3,7(11)-Eudesmadiene; constituent of essential oil of hops	4
Selina-4(14),7(11)-diene		bicyclic sesquiterpene	1
sN-1,2-Dioctanoylglycerol		a diacylglycerol; common food additives used to blend together certain ingredients	6
Squalene	Health Hazard	used in cosmetics, traditional medicine, and dietary supplements; used to make other chemicals	3
Tetraethylene glycol	Irritant	PEG	2
Tetrahydrocannabinol (d9-THC)	Irritant, Health Hazard	Schedule 1 drug; principal psychoactive compound in cannabis	14
Tetrahydrocannabinolic acid	Irritant, Health Hazard	Precursor of THC that converts through decarboxylation via heating	2
Tetrahydrocannabivarin		a phytocannabinoid	4
Tetramethylpyrazine	Irritant	found in cereals and other foodstuffs; organoleptic/flavorant; apoptosis inhibitor, antineoplastic/neuroprotective/ vasodilator agent, platelet aggregation inhibitor	2
Theobromine	Irritant, Health Hazard	A purine alkaloid derived from cacao and other plants. Is a vasodilator, diuretic, heart stimulator, bronchodilator, muscle stimulant. Similar to caffeine.	6
Thujopsene, cis-	Health Hazard	sesquiterpenoid	1
trans-Farnesol	Irritant	sesquiterpenoid; isomer of Farnesol; plant/fungal metabolite and antimicrobial; organoleptic	1
Triethyl citrate	Irritant	ester of citric acid; food additive (stabilizer); flavorant	21
Triethylene glycol		PEG	1
Trimethylpyrazine	Flammable, Irritant	found in cereals and other foodstuffs; organoleptic/flavorant	8
Undecaethylene glycol		PEG	1
Undecane	Health Hazard	commonly used to make other chemicals	1
Vanillin	Irritant	organoleptic/flavorant; antioxidant/anticonvulsant properties	70
Vanillin propylene glycol acetal		artifact of reaction between vanillin and PG; organoleptic/flavorant	30
Vanillyl methyl ketone	Irritant		9
Veratraldehyde	Irritant	aka - methylvanillin; organoleptic; antifungal	9
Veratraldehyde dimethyl acetal			1
Veratraldehyde propylene glycol acetal		artifact of reaction between veratraldehyde and PG; organoleptic/flavorant	6
Vitamin E	Irritant	aka - alpha-Tocopherol; antioxidant and cytoprotective activities	3
Ylangene		Sesquiterpenoid	1
α-Amyrin	Irritant	pentacyclic triterpenoid; broad-spectrum analgesic properties	4
α-Bergamotene		sesquiterpene found in various plants; organoleptic	2
α-Ionone	Health Hazard	monoterpene; Organoleptic/flavorant	2
α-Monoacetin	Irritant		25
α-Monostearin		a common food emulsifier	1
α-Nitrodibenzyl sulfone			1
α-Pinene	Flammable, Irritant, Health Hazard, Environmental Hazard	bicyclic monoterpene; organoleptic/flavorant; antibacterial and anxiolytic-like activity	1
α-Terpineol	Irritant	monoterpene alcohol; organoleptic/flavorant; antibacterial, antinociceptive, anticonvulsant, anti-inflammatory properties; used as a disinfectant, antioxidant, and solvent	7
α-Terpineol acetate	Environmental Hazard	monoterpene ester; organoleptic/flavorant	1
β-Amyrin		pentacyclic triterpenoid; broad-spectrum analgesic properties; exhibits gastroprotective, antipruritic and hepatoprotective activities	5
β-Amyrin acetate			3
β-Citronellol	Irritant	acyclic monoterpenoid; organoleptic/flavorant	1
β-Damascenone	Irritant, Health Hazard	cyclic monoterpene ketone; organoleptic/flavorant	5
β-Damascone	Irritant, Environmental Hazard	organoleptic/flavorant	2
β-Farnesene	Irritant, Health Hazard	terpene; naturally occurs in cannabis; organoleptic; anti-inflammatory properties	3
β-Ionone		organoleptic/flavorant; antioxidant; found in carrots and essential oils	27
β-Monolinolein		a moonoacylglyceride: act as emulsifiers	1
β-Myrcene	Flammable, Irritant, Health Hazard	monoterpene; naturally occurs in cannabis; organoleptic/flavorant; anti-inflammatory and antioxidative properties	3
β-Pinene	Flammable, Irritant, Health Hazard, Environmental Hazard	bicyclic monoterpene; naturally occurs in cannabis; organoleptic/flavorant	2
β-Terpineol	Irritant	organoleptic/flavorant	1
γ-Butyrolactone (GBL)	Corrosive, Acute Toxic, Irritant	Flavorant; prodrug of Schedule 1 GHB; numerous legitimate industrial uses	4
γ-Decalactone	Irritant	Flavorant	56
γ-Dodecalactone		found in various foodstuffs and alcoholic beverages; a flavorant	2
γ-Eudesmol		Sesquiterpenoid	3
γ-Hexalactone	Irritant	Organoleptic/flavorant	2
γ-Ionone		Flavorant	1
γ-n-Heptylbutyrolactone		aka - gamma-Undecalactone	2
γ-Nonalactone		Flavorant	8
γ-Octalactone	Irritant	Organoleptic/flavorant	4
γ-Sitosterol		aka - Clionasterol; a triterpenoid	5
γ-Terpinene	Flammable, Health Hazard	monoterpene - organoleptic/flavorant; role as an antioxidant; diverse biological activities	1
γ-Tocopherol		Gamma-Tocopherol is the orally bioavailable gamma form of the naturally-occurring fat-soluble vitamin E	1
γ-Undecalactone	Irritant, Health Hazard	aka - Peach lactone; Flavorant	41

## Sheet: Appendix D. Cannab Labelling
	Appendix D. Cannabinoid Labelling Accuracy.
				Cannabinoid Concentrations (mg/mL)
	Sample	Bottle/Package claims	Ingredients Identified from GC-MS Screening (Quantitation mg/mL)	CBD	CBC	CBN	CBG	d8-THC	d9-THC	THCA	THCV	CBDA	Total Cannabinoids (mg/mL)	Labelling accuracy	% Difference
	Appalachian Sunshine CBD vape cart (Submitted)	No indication of ingredients on product or packaging	butylated hydroxytoluene, cannabicitran, CBC (33.2), CBD (332.6), CBG (8.2), d9-THC (21.1), THCV (0.7), olivetol, clovanediol, alpha amyrin, beta amyrin, beta amyrin acetate, CBDV, CBN (2.2), caryophyllene, gamma-sitosterol, methyl palmitate, palmitic acid, p-cymen-8-ol, squalene, vitamin E	332.58	33.1938	2.18209	8.19186	0	21.0773	0	0.666367	0	397.892	-	-
	Diamond CBD Dietary Supplement/Vape Additive (Submitted)	1500 mg CBD, 30 mL; THC free; CBD hemp extract, cold pressed hemp seed oil, Vitamin E (as preservative)	caryophyllene, caryophyllene oxide, olivetol, linoleic acid, cannabicitran, CBD (17.3), d9-THC (1.3), CBG (0.6), CBN (0.3), CBC (2.0), beta-monolinolein, 2,4-decadienal, guaiol, gamma-eudesmol, alpha-eudesmol, bisabolol, cryptomeridiol, campesterol, CBDV, cycloartenol, fucosterol, gamma-sitosterol, vitamin E, linoleic acid methyl ester, methyl palmitate, palmitic acid, MCTs	17.3105	1.99269	0.306364	0.57512	ND	1.27527	ND	ND	ND	21.4599	Overlabelled	0.971768
	Fresh Farms "Fresh Vapes" CBD pod (Purchased)	Contains only top shelf full spectrum hemp CBD oils, 200 mg CBD per 0.5 mL POD, and nothing added, no fillers, 0% THC	1,2-dicaprin, sN-1,2 dioctanoylglycerol, bisabolol, olivetol, CBDV, CBD (146.2), CBG (20.4), CBC (0.4), CBN (0.6), d9-THC (0.2), THCV (0.1), CBDA (0.4), clovanediol, MCTs	146.152	0.421655	0.62032	20.432	ND	0.20633	ND	0.13943	0.391855	168.364	Overlabelled	0.92933
	Fresh Farms "Fresh Vapes" CBD pod (Submitted)	Contains only top shelf full spectrum hemp CBD oils, 200 mg CBD per 0.5 mL POD, and nothing added, no fillers, 0% THC	caryophyllene, humulene, selina-3,7(11)-diene, nerolidol, guaiol, alpha-eudesmol, gamma-eudesmol, bisabolol, juniper camphor, CBDV, cannabicitran, CBD (132.8), CBDA (4.0), d9-THC (1.5), CBG (2.6), CBC (17.4), olivetol, palmitic acid, sN-1,2-Dioctanoylglycerol, CBN (1.2), 1,2-Dicaprin, beta-Amyrin acetate, ethyl caprate, MCTs	132.825	17.4383	1.24133	2.58459	ND	1.50634	ND	ND	4.02707	159.623	Overlabelled	1.003
	Galaxy vape additive (Purchased)	No indication of ingredients on product or packaging	vegetable glycerin, methyl cinnamate, vanillin, strawberry aldehyde, gamma-decalactone, hedione, methyl (S)-2-(1H-indazole-3-carboxamido)-3,3-dimethylbutanoate, 4F-MDMB-BINACA, erucylamide, .gamma.-undecalactone	ND	ND	ND	ND	ND	ND	ND	ND	ND	0	Synthetic cannabinoid	-
	Galaxy vape additive (Submitted)	No indication of ingredients on product or packaging	vegetable glycerin, gamma-decalactone, erucylamide, FUB-AMB, EMB-FUBINACA, p-benzoyltoluene, sN-1,2-dioctanoylglycerol, hedione, mentholene, palmitic acid, methyl caprate, MFUBINAC, and CBD (<LOQ).	ND	ND	ND	ND	ND	ND	ND	ND	ND	0	Synthetic cannabinoid	-
	Kentucky Route vape additive (Submitted)	Calming root extract, enriched proprietary formula USP kosher glycol, USP kosher vegetable glycerin, artificial flavoring	vegetable glycerin, methyl cinnamate, strawberry aldehyde, gamma-decalactone, MMB-FUBICA, gamma-undecalactone, hedione, glyceryl 1,2-dicaprylate, CBD (<LOQ), Eruclyamide	ND	ND	ND	ND	ND	ND	ND	ND	ND	0	Synthetic cannabinoid	-
	Koi "Blue Raspberry Dragon Fruit" CBD refill (Purchased)	1000 mg CBD; 30 mL; Natural cannabidiol isolate, propylene glycol, food grade vegetable glycerin, natural and artificial flavorings	vegetable glycerin, beta-damascone, beta-ionone, 4-(4-hydroxyphenyl)-2-butanone, triethyl citrate, CBDV, CBN (<LOQ), CBG (0.04), CBD (16.1), cannabielsoin, THC (0.02), beta.-farnesene, 4-(4-hydroxyphenyl)-2-butanone propylene glycol, erucylamide, gamma.-undecalactone	16.0655	ND	0	0.038675	ND	0.018396	ND	ND	ND	16.1226	Overlabelled	0.697235
	Liberty "Extra Strength" CBD vape cart (Submitted)	750 mg CBD; Made from pure organic CBD distillate and naturally derived terpenes. No VG/PG/PEG or MCT. This refillable Cart has strain specific terpene profiles and has been third party tested. [no indication of volume]	caryophyllene, humulene, selina-3,7(11)-diene, gamma-eudesmol, caryophyllene oxide, bisabolol, cannabicitran, CBC (6.7), CBD (181.2), CBN (1.0), THC (5.5), CBG (2.2), CBDA (17.6), nerolidol, borneol, alpha-terpineol, bornyl acetate, olivetol, phytol, CBDV, vitamin E, gamma-sitosterol, beta-amyrin, and alpha-amyrin, PEG	181.217	6.73655	1.03776	2.20958	0	5.52505	0	0	17.557	214.283	Contains PEG	-
	Liberty Reach THC oil	69.1% THC, 0.5g. This product is infused with marijuana or active compounds of marijuana and contains food grade propylene glycol to meet local regulations.	propylene glycol, alpha-pinene, beta-myrcene, beta-pinene, limonene, linalool, fenchyl alcohol, borneol, terpineol beta-caryophyllene, alpha-humulene, guaiol, cedrol, alpha-bisabolol, cannabidiol (5.0), cannabichromene (7.2), cannabinol (3.6), cannabigerol (6.4), THC (426.0), THCA (56.0)	5	7.2	3.6	6.4	ND	426	56	ND	ND	504.2	Overlabelled	0.474485
	Naked CBD "Lavaflow" CBD refill (Purchased)	20 mg/mL; 600 mg Hemp Derived CBD, propylene glycol, vegatable glycerin, flavors; No THC	propylene glycol, 3-hexen-1-ol, 3-hexen-1-ol, acetate, furaneol, linalool, maltol, ethyl caproate, benzoic acid, .gamma.-octalactone, vegetable glycerin, methyl cinnamate, .gamma.-decalactone, .delta.-decalactone, .gamma.-undecalactone, CBD (22.0), 1,6-dibenzofurandiol, 5a,6,7,8,9,9a-hexahydro-6-methyl-9-(1-methylethenyl)-3-pentyl-, (5a.alpha.,6.alpha.,9.alpha.,9a.alpha.)-, CBG (0.04), d9-THC (0.…	22	ND	ND	0.039	ND	0.084	ND	ND	ND	22.123	Underlabelled	-0.0952381
	OG CBD Oil "Cookies 'N Cream" CBD pod (Purchased)	125 mg CBD per 1 mL pod. THC free, organic, non-GMO. Dessert flavoring, propylene glycol, vegetable glycerin	propylene glycol, 1,1'-dimethyldiethylene glycol, benzyl alcohol, maltol, ethyl maltol, .gamma.-octalactone, vegetable glycerin, piperonal, .gamma.-nonalactone, hydrocoumarin, vanillin, ethyl vanillin, .gamma.-decalactone, .delta.-decalactone, heliotropine propylene glycol acetal, vanillin propylene glycol acetal, .delta.-dodecalactone, benzyl benzoate, CBD (0.92), 1,6-dibenzofurandiol, 5a,6,7,8,…	0.923	ND	ND	ND	ND	ND	ND	ND	ND	0.923	Overlabelled	1.14359
	OG CBD Oil "Mango" CBD pod (Purchased)	125 mg CBD per 1 mL pod. THC free, organic, non-GMO. Mango flavoring, propylene glycol, vegetable glycerin	propylene glycol, 1,1'-dimethyldiethylene glycol, vegetable glycerin, triacetin, vanillin, .gamma.-undecalactone, methyl palmitate, palmitic acid, methyl stearate, stearic acid, CBD (0.3), 1,6-dibenzofurandiol, 5a,6,7,8,9,9a-hexahydro-6-methyl-9-(1-methylethenyl)-3-pentyl-, (5a.alpha.,6.alpha.,9.alpha.,9a.alpha.)-	0.309	ND	ND	ND	ND	ND	ND	ND	ND	0.309	Overlabelled	1.99042
	OG CBD Oil "Pineapple Express" CBD pod (Purchased)	125 mg CBD per 1 mL pod. THC free, organic, non-GMO. Pineapple flavoring, propylene glycol, vegetable glycerin	propylene glycol, propylene glycol 1-acetate, propylene glycol 2-acetate, 1,1'-dimethyldiethylene glycol, vegetable glycerin, .gamma.-nonalactone, vanillin, ethyl vanillin, aceteugenol, .gamma.-undecalactone, .delta.-dodecalactone, vanillin propylene glycol acetal, CBD (0.09), 1,6-dibenzofurandiol, 5a,6,7,8,9,9a-hexahydro-6-methyl-9-(1-methylethenyl)-3-pentyl-, (5a.alpha.,6.alpha.,9.alpha.,9a.alp…	0.089	ND	ND	ND	ND	ND	ND	ND	ND	0.089	Overlabelled	1.99712
	OG CBD Oil "Pink Lemonade" CBD pod (Purchased)	125 mg CBD per 1 mL pod. THC free, organic, non-GMO. Pink lemonade flavoring, propylene glycol, vegetable glycerin	propylene glycol, 1,1'-dimethyldiethylene glycol, .alpha.-terpineol, vegetable glycerin, vanillin, 2-butanone, 4-(4-hydroxyphenyl)-, triethyl citrate, 4-(4-Hydroxyphenyl)-2-butanone propylene glycol, CBDV, CBD (3.0), 1,6-dibenzofurandiol, 5a,6,7,8,9,9a-hexahydro-6-methyl-9-(1-methylethenyl)-3-pentyl-, (5a.alpha.,6.alpha.,9.alpha.,9a.alpha.)-	3.044	ND	ND	ND	ND	ND	ND	ND	ND	3.044	Overlabelled	1.90625
	R.A. Royal CBD "Classic" vape additive (Purchased)	Enriched proprietary formulated industrial hemp cannabidiol (CBD), USP kosher glycol, USP kosher vegetable glycerin, and natural turpenoids	vegetable glycerin, CBD (0.4), cannabielsoin, 5F-EDMB-PINACA, methyl palmitate	0.356746	ND	ND	ND	ND	ND	0.012945	ND	ND	0.369691	Synthetic cannabinoid	-
	TKO Extracts "HTFSE SAUCE" vape cart (Submitted)	"1000 mg"; no indication of ingredients on product; no packaging submitted	beta-myrcene, cannabichromene, cannabicitran, CBD (0.7), CBG (7.5), CBN (1.8), CBC (3.0), THC (266.0), THCV (2.62)caryophyllene, caryophyllene oxide, copaene, d-limonene, eugenol, humulene, methyl caprylate, alpha terpineol, bisabolol, geraniol, glycerin, glycerin monolaurate, juniper camphor, linalool, methyl caprate, methyl laurate, nerolidol, s,N-1,2-dioctanoylglycerol, MCTs	0.648221	3.03619	1.8437	7.53177	0	266.035	0	2.6153	0	281.711	-	-
	Unidentified THC product	No packaging or information submitted with product.	humulene, strawberry aldehyde, caryophyllene oxide, p-camphorene, CBD (3.1), CBC (9.9), cannabicitran, THC (497.7), CBG (7.1), CBN (14.4), THCV (3.1), borneol, nerolidol, bisabolol, phytol, vitamin E, beta-amyrin, cherry propanol, tetrahydrocannabivarin	3.06016	9.90312	14.3837	7.08402	0	497.668	0	3.08516	0	535.184	-	-
